# Supplementary material for: Public Dental Service Access Policies for People with Autism Spectrum Disorder (ASD) in Salvador, Bahia, Brazil: A Pre-Evaluation Study
Source: Int J Environ Res Public Health. 2024 Apr 27;21(5):555. doi: 10.3390/ijerph21050555 (PMC11120991; doi:10.3390/ijerph21050555)
Supplement: Supplementary file 1 [file ijerph-21-00555-s001.zip]

Archive with 1 entries (1 files):
- ijerph-2942189-supplementary.pdf
